# Supplementary material for: Impact of Preharvest and Postharvest on Color Changes during Convective Drying of Mangoes
Source: Foods. 2021 Feb 25;10(3):490. doi: 10.3390/foods10030490 (PMC7996146; doi:10.3390/foods10030490)
Supplement: Supplementary file 1 [file foods-10-00490-s001.zip]

Archive with 1 entries (1 files):
- foods-1099986-supplementary.pdf
